# Supplementary material for: Systematic induced resistance in Solanum lycopersicum (L.) against vascular wilt pathogen (Fusarium oxysporum f. sp. lycopersici) by Citrullus colocynthis and Trichoderma viride
Source: PLoS One. 2023 May 2;18(5):e0278616. doi: 10.1371/journal.pone.0278616 (PMC10153711; doi:10.1371/journal.pone.0278616)
Supplement: S1 Raw data — (XLSX) [file pone.0278616.s003.xlsx]

## Sheet: Sheet1
		Peroxidase									Polyphenol Oxidase								Glucanase
	T.v	C.c	T.v + C.c	Carbend	I. cont	Un. cont				T.v	C.c	T.v + C.c	Carbend	I. cont	Un. cont			T.v	C.c	T.v + C.c	Carbend	I. cont	Un. cont
	1.25	1.53	1.92	1.02	0.75	0.53				1.2	1.53	2.08	1.42	0.84	0.42			32	38	46	37	28	21
	1.27	1.73	1.72	1.04	0.65	0.5				1.3	1.43	2.1	1.4	1.04	0.43			32.5	38.2	48	37.5	30	23
	1.23	1.33	2.12	1	0.85	0.56				1.1	1.63	2.06	1.44	0.64	0.41			31.5	37.8	44	36.5	26	19
	T.v	Trichoderma viridae
	C.c	Citrullus extract
	T.v + C.c	Fungi and Plant extract
	I. con	Inoculated control									Chitinase
	Un.con	Un inoculted Control								T.v	C.c	T.v + C.c	Carbend	I. cont	Un. cont
										1.25	1.43	2.28	1.32	0.8	0.37
										1.28	1.48	2.3	1.36	0.9	0.47
										1.22	1.38	2.26	1.28	0.7	0.27

## Sheet: Sheet2
					Disease Index
		T. viride	C. colocynthis 1%	C. colocynthis 2%	T. viride + C. colocynthis 1%	T. viride + C. colocynthis 2%	Carbendazim (0.1%)	Inoculated control	Uninoculated control
		52.71	56.32	45.43	36.81	27.02	41.23	81.36	26.42
		54.71	54.32	42.43	40.81	27.12	43.23	81.46	27.42
		50.71	58.32	48.43	32.81	26.92	39.23	81.26	25.42
					Disease Incidence
		T. viride	C. colocynthis 1%	C. colocynthis 2%	T. viride + C. colocynthis 1%	T. viride + C. colocynthis 2%	Carbendazim (0.1%)	Inoculated control	Uninoculated control
		47.23	52.78	41.05	34.56	21.92	32.53	85.24	25.74
		48.23	53.78	46.05	36.56	22.92	32.63	85.34	24.74
		46.23	51.78	36.05	32.56	20.92	32.43	85.14	26.74
					Plant Height
		T. viride	C. colocynthis 1%	C. colocynthis 2%	T. viride + C. colocynthis 1%	T. viride + C. colocynthis 2%	Carbendazim (0.1%)	Inoculated control	Uninoculated control
		67.25	55.73	58.92	73.67	78.82	65.37	50.17	64.43
		68.25	57.73	57.92	74.67	80.82	67.37	54.17	65.43
		66.25	53.73	59.92	72.67	76.82	63.37	46.17	63.43
					Chlorophyll content
		T. viride	C. colocynthis 2%	T. viride + C. colocynthis 2%	Carbendazim (0.1%)	Inoculated control	Uninoculated control
		1.27	1.03	1.57	1.19	0.95	1.23
		1.47	1.23	1.6	1.29	1	1.2
		1.07	0.83	1.54	1.09	0.9	1.26
		1.29	1.02	1.47	1.2	0.97	1.22
		1.25	1.04	1.67	1.18	0.93	1.24
